# Supplementary material for: Dataset of real time multi-parameter monitoring for loess slopes in Gaolan mountain, Lanzhou, China: Multi-sensor network for hydrology and geophysics
Source: Data Brief. 2025 Aug 5;62:111943. doi: 10.1016/j.dib.2025.111943 (PMC12361622; doi:10.1016/j.dib.2025.111943)
Supplement: Supplementary file 1 [file mmc1.zip]

Archive with 1 entries (1 files):
- The_Sample_Database.zip
